# Supplementary material for: piRNA loading triggers MIWI translocation from the intermitochondrial cement to chromatoid body during mouse spermatogenesis
Source: Nat Commun. 2024 Mar 15;15:2343. doi: 10.1038/s41467-024-46664-3 (PMC10943014; doi:10.1038/s41467-024-46664-3)
Supplement: Supplementary file 4 — Source Data [file 41467_2024_46664_MOESM4_ESM.zip]

Archive with 3 entries (3 files):
- Source data_Supplemental Figures 1-7 blots and gels.pdf
- Source data_table.xlsx
- Source data_Figures 1-7 blots and gels.pdf
