# Supplementary material for: piRNA loading triggers MIWI translocation from the intermitochondrial cement to chromatoid body during mouse spermatogenesis
Source: Nat Commun. 2024 Mar 15;15:2343. doi: 10.1038/s41467-024-46664-3 (PMC10943014; doi:10.1038/s41467-024-46664-3)
Supplement: Supplementary file 4 — Source Data [file 41467_2024_46664_MOESM4_ESM.zip › Source data_table.xlsx]

## Sheet: Fig2
Figure 2	Antibodies	Lanes	Raw_Blot_Intensity			Lane_Normalized			Reference_Normalized			Statistics
			rep1	rep2	rep3	rep1	rep2	rep3	rep1	rep2	rep3	Average	SD
Fig 2a	MIWI	1	17641	20386	22273	1	1	1				1
		2	17779	21397	23080	1.00782	1.04959	1.03623				1.03122
	TDRKH	1	6985	8447	9218	1	1	1	1	1	1	1	0
		2	24272	27725	28895	3.47487	3.28223	3.13463	3.36969	3.18287	3.03974	3.19743	0.135093
Fig 2b	MIWI	1	16027	19536	21174	1	1	1				1
		2	15228	18017	20126	0.950147	0.922246	0.950505				0.940966
	TDRKH	1	8041	10818	11057	1	1	1	1	1	1	1	0
		2	22172	25332	27056	2.75737	2.34165	2.44696	2.93036	2.48856	2.60047	2.67313	0.187538
Fig 2d	MIWI	1	14997	16724	19405	0.775921	0.841078	0.913391				0.843464
		2	19328	19884	21245	1	1	1				1
	TDRKH	1	16577	16248	15564	6.25547	5.62799	5.70737	7.41641	6.67247	6.76659	6.95182	0.330752
		2	2650	2887	2727	1	1	1	1	1	1	1	0
Fig 2e	MIWI	1	23181	25383	26360	1	1	1				1
		2	27369	29201	31415	1.18067	1.15042	1.19177				1.17428
	TDRKH	1	4135	5195	5240	1	1	1	1	1	1	1	0
		2	17091	19480	19753	4.13325	3.74976	3.76966	3.51981	3.19323	3.21018	3.30774	0.150115
Fig 2f	MIWI	1	15372	19147	20112	1	1	1				1
		2	18357	21425	22501	1.19418	1.11897	1.11878				1.14398
		3	15573	18287	19035	1.01308	0.955084	0.94645				0.971537
		4	16326	19664	20782	1.06206	1.027	1.03331				1.04079
	TDRKH	1	11486	10989	11825	1	1	1	1	1	1	1	0
		2	12901	12440	14138	1.12319	1.13204	1.1956	0.981829	0.989563	1.04512	1.00551	0.0281923
		3	4886	5397	5453	0.425387	0.491127	0.461142	0.43785	0.505516	0.474652	0.472673	0.02766
		4	12277	12212	11777	1.06887	1.11129	0.995941	1.02697	1.06774	0.956907	1.01721	0.0457708

## Sheet: Fig3
Figure 3	Antibodies	Lanes	Raw_Blot_Intensity			Lane_Normalized			Reference_Normalized			Statistics
			rep1	rep2	rep3	rep1	rep2	rep3	rep1	rep2	rep3	Average	SD
Fig 3c	MIWI	1	19837	19640	23480	1	1	1				1
		2	19192	18629	21671	0.967485	0.948523	0.922956				0.946321
	TDRD6	1	14283	11930	14528	1	1	1	1	1	1	1	0
		2	3044	2620	3355	0.21312	0.219614	0.230933	0.225209	0.232072	0.244033	0.233771	0.00777798
	TDRKH	1	1670	1576	1678	1	1	1	1	1	1	1	0
		2	24619	22406	23798	14.7419	14.217	14.1824	15.5781	15.0234	14.9868	15.1961	0.270524
Fig 3d	MIWI	1	28889	27388	28555	1	1	1				1
		2	24873	23970	24286	0.860985	0.875201	0.850499				0.862228
	TDRD6	1	15473	15183	14898	1	1	1	1	1	1	1	0
		2	3214	3606	3499	0.207717	0.237502	0.234864	0.240907	0.275452	0.272392	0.262917	0.0156135
	TDRKH	1	1557	1589	1565	1	1	1	1	1	1	1	0
		2	17252	18203	18385	11.0803	11.4556	11.7476	12.8508	13.2861	13.6247	13.2538	0.316785

## Sheet: Fig4
Figure 4	Antibodies	Lanes	Raw_Blot_Intensity			Lane_Normalized			Reference_Normalized			Statistics
			rep1	rep2	rep3	rep1	rep2	rep3	rep1	rep2	rep3	Average	SD
Fig 4a	MIWI	1	21686	22514	18921	1	1	1				1
		2	21570	22402	18437	0.994651	0.995025	0.97442				0.988032
	SYM10	1	18276	19366	21559	1	1	1	1	1	1	1	0
		2	18836	21126	21711	1.03064	1.09088	1.00705	1.04313	1.10409	1.01925	1.05549	0.0357245
	TDRD6	1	12201	13427	13888	1	1	1	1	1	1	1	0
		2	9134	11370	11755	0.748627	0.846801	0.846414	0.757695	0.857058	0.856667	0.823807	0.0467482
Fig 4b	MIWI	1	26973	27096	24973	1	1	1				1
		2	21916	22212	19526	0.812516	0.819752	0.781884				0.804718
	SYM10	1	10276	11989	12247	1	1	1	1	1	1	1	0
		2	1865	2402	2873	0.181491	0.20035	0.234588	0.225534	0.24897	0.291516	0.25534	0.0273112
	TDRD6	1	13569	14065	14264	1	1	1	1	1	1	1	0
		2	1701	1677	1782	0.125359	0.119232	0.12493	0.15578	0.148166	0.155247	0.153065	0.00347036
Fig 4c	MIWI	1	16055	20338	20684	1	1	1				1
		2	16221	20667	21269	1.01034	1.01618	1.02828				1.01827
		3	16191	20427	20945	1.00847	1.00438	1.01262				1.00849
		4	15235	18219	18432	0.948926	0.895811	0.891124				0.911953
	SYM10	1	18255	17707	12601	1	1	1	1	1	1	1	0
		2	3826	4678	3060	0.209586	0.264189	0.242838	0.205827	0.25945	0.238482	0.234586	0.0220643
		3	2341	2871	1849	0.128239	0.162139	0.146734	0.127159	0.160775	0.145499	0.144478	0.0137423
		4	2481	2604	1375	0.135908	0.14706	0.109118	0.14903	0.161259	0.119653	0.143314	0.0174595
	TDRD6	1	15912	16264	17592	1	1	1	1	1	1	1	0
		2	11171	11970	12668	0.702049	0.735981	0.7201	0.689455	0.722779	0.707182	0.706472	0.0136137
		3	6586	6865	7447	0.413901	0.422098	0.423317	0.410418	0.418545	0.419754	0.416239	0.00414584
		4	5515	5939	6329	0.346594	0.365162	0.359766	0.380056	0.400418	0.3945	0.391658	0.00855195
Fig 4d	MIWI	1	14379	16608	15854	1	1	1				1
		2	14967	18031	15437	1.04089	1.08568	0.973697				1.03342
	SYM10	1	11202	12734	11923	1	1	1	1	1	1	1	0
		2	3557	4795	4382	0.317533	0.376551	0.367525	0.307263	0.364372	0.355638	0.342424	0.0251174
Fig 4e	MIWI	1	16567	18479	16887	1	1	1				1
		2	17496	19718	17684	1.05608	1.06705	1.0472				1.05677
	SYM10	1	15995	16331	16215	1	1	1	1	1	1	1	0
		2	6977	6865	6358	0.436199	0.420366	0.392106	0.412765	0.397783	0.371041	0.393863	0.0172578
Fig 4f	MIWI	1	15681	16486	16541	0.961022	0.97188	0.96303				0.965311
		2	16317	16963	17176	1	1	1				1
	TDRD6	1	1996	1825	2200	0.197428	0.181845	0.163812	0.204523	0.18838	0.169699	0.187534	0.0142294
		2	10110	10036	13430	1	1	1	1	1	1	1	0
	SYM10	1	2719	2925	2595	0.309153	0.347552	0.320965	0.320263	0.360042	0.332499	0.337601	0.0166357
		2	8795	8416	8085	1	1	1	1	1	1	1	0
Fig 4g	MIWI	1	20852	22419	27157	0.765436	0.763564	0.780015				0.769672
		2	27242	29361	34816	1	1	1				1
	SYM10	1	2667	3038	3007	0.131587	0.132739	0.154856	0.170965	0.172462	0.201198	0.181542	0.0139126
		2	20268	22887	19418	1	1	1	1	1	1	1	0
Fig 4h	MIWI	1	22071	22831	22859	1	1	1				1
		2	21140	21757	21511	0.957818	0.952959	0.94103				0.950602
		3	20452	20977	20973	0.926646	0.918795	0.917494				0.920978
		4	20634	21417	21565	0.934892	0.938067	0.943392				0.938784
	SYM10	1	10900	10748	11707	1	1	1	1	1	1	1	0
		2	11092	10804	11075	1.01761	1.00521	0.946015	1.07049	1.05745	0.995175	1.04104	0.0328652
		3	6950	6582	7268	0.637615	0.612393	0.620825	0.692323	0.664938	0.674093	0.677118	0.0113829
		4	5294	5632	5434	0.485688	0.524004	0.464167	0.517359	0.558174	0.494434	0.523322	0.026361

## Sheet: Fig5
Figure 5	Genotypes	Testes_weight(g)		Average(g)	SD	T.test.p_value
		Left	Right
Fig 5b Top	WT_rep1	0.1104	0.1123	0.0935833	0.0127404	0.0326475
	WT_rep2	0.0843	0.0886
	WT_rep3	0.0843	0.0816
	YY_rep1	0.0689	0.0732	0.0782	0.00550969
	YY_rep2	0.0817	0.0854
	YY_rep3	0.0802	0.0798
Fig 5b Bottom	WT_rep1	0.0998	0.0958	0.0938833	0.00755699	0.0139239
	WT_rep2	0.1006	0.0893
	WT_rep3	0.0792	0.0986
	YK_rep1	0.0812	0.0898	0.0782833	0.00896464
	YK_rep2	0.0893	0.0713
	YK_rep3	0.0686	0.0695

## Sheet: Fig6
Figure 6	Antibodies	Lanes	Raw_Blot_Intensity			Lane_Normalized			Reference_Normalized			Statistics
			rep1	rep2	rep3	rep1	rep2	rep3	rep1	rep2	rep3	Average	SD
Fig 6f left	β-actin	1	16516	18466	22283	1	1	1				1
		2	15224	17911	19552	0.921773	0.969945	0.87744				0.923053
		3	16867	20648	21244	1	1	1				1
		4	17269	20309	21495	1.02383	0.983582	1.01182				1.00641
		5	14935	16129	21394	1	1	1				1
		6	16889	18444	22149	1.13083	1.14353	1.03529				1.10322
	MIWI	1	36104	37255	41409	1	1	1	1	1	1	1	0
		2	16739	11864	15014	0.463633	0.318454	0.362578	0.502282	0.345001	0.392803	0.413362	0.0658349
		3	20945	24394	28133	1	1	1	1	1	1	1	0
		4	13191	13037	17167	0.629792	0.534435	0.610209	0.625781	0.531031	0.606322	0.587711	0.0408589
		5	2297	3055	3881	1	1	1	1	1	1	1	0
		6	2420	3293	4174	1.05355	1.07791	1.0755	0.954977	0.977055	0.974872	0.968968	0.00993311
Fig 6f right	β-actin	1	12841	13301	13693	1	1	1				1
		2	13671	14115	15049	1.06464	1.0612	1.09903				1.07495
		3	11946	13175	13408	1	1	1				1
		4	11214	12523	12834	0.938724	0.950512	0.95719				0.948809
		5	13988	14680	15365	1	1	1				1
		6	14037	14296	15795	1.0035	0.973842	1.02799				1.00178
	MIWI	1	28552	34503	38527	1	1	1	1	1	1	1	0
		2	11237	16827	19059	0.393563	0.487697	0.494692	0.36612	0.453691	0.460198	0.42667	0.0428972
		3	17100	19590	21749	1	1	1	1	1	1	1	0
		4	6139	9252	11102	0.359006	0.472282	0.51046	0.378375	0.497763	0.538001	0.47138	0.0677847
		5	9655	12754	14841	1	1	1	1	1	1	1	0
		6	9661	12730	14281	1.00062	0.998118	0.962267	0.998847	0.996348	0.96056	0.985251	0.0174893

## Sheet: FigS6
Figure S6	Antibodies	Lanes	Raw_Blot_Intensity			Lane_Normalized			Reference_Normalized			Statistics
			rep1	rep2	rep3	rep1	rep2	rep3	rep1	rep2	rep3	Average	SD
Fig S6b	MIWI	1	16712	17252	19027	1	1	1				1
		2	16612	16934	18932	0.994016	0.981567	0.995007				0.990197
	SYM10	1	18414	16051	19502	1	1	1	1	1	1	1	0
		2	18205	16044	19273	0.98865	0.999564	0.988258	0.998438	1.00946	0.998042	1.00198	0.00529168
	TDRKH	1	15483	15077	14751	1	1	1	1	1	1	1	0
		2	15615	15184	15365	1.00853	1.0071	1.04162	1.01851	1.01707	1.05194	1.02917	0.0161082

## Sheet: FigS7
Figure 7	Genotypes	Ct (Cycle threshold)			Relative mRNA express			Average	SD	T.test.p_value
		Rep1	Rep2	Rep3	Rep1	Rep2	Rep3
Fig 7a Miwi	WT	18.6164	18.4836	19.2121	1	1	1	1	0
	Miwi_YY	17.8227	17.7138	17.7284	1.59307	1.3864	1.87275	1.6174	0.199295	0.0118644
	Miwi_YK	17.8156	17.6095	18.0871	1.60851	1.5736	1.90331	1.69514	0.147888	0.00265884
	Miwi_KO	30.7522	27.5764	31.299	0.000200026	0.001522	0.000254452	0.000658827	0.000610762	2.09278e-13
Fig 7a Mili	WT	20.0049	20.09	20.5345	1	1	1	1	0
	Miwi_YY	19.3037	19.4667	19.1146	1.4941	1.25252	1.79171	1.51277	0.220519	0.0302588
	Miwi_YK	19.357	19.4243	19.4301	1.44668	1.36198	1.87643	1.5617	0.225221	0.0242956
	Miwi_KO	19.2245	19.2986	19.9166	1.54608	1.43835	1.6987	1.56104	0.106815	0.0017535
β-actin	WT	15.9696	16.3178	16.7365
	Miwi_YY	15.8477	16.0193	16.1579
	Miwi_YK	15.8544	16.0978	16.54
	Miwi_KO	15.8178	16.0508	16.883
